# Supplementary material for: Decreased Expression of Aquaporins as a Feature of Tubular Damage in Lupus Nephritis
Source: Cells. 2025 Mar 5;14(5):380. doi: 10.3390/cells14050380 (PMC11899336; doi:10.3390/cells14050380)
Supplement: Supplementary file 1 [file cells-14-00380-s001.zip]

Archive with 1 entries (1 files):
- cells-3444520-supplementary.pdf
